# Supplementary material for: Discrimination of the commercial Korean native chicken population using microsatellite markers
Source: J Anim Sci Technol. 2015 Feb 5;57:5. doi: 10.1186/s40781-015-0044-6 (PMC4540261; doi:10.1186/s40781-015-0044-6)
Supplement: Additional file 1: Table S1. — The calculated number of alleles (k), observed heterozygosity (HObs), expected heterozygosity (HExp), and polymorphic information content (PIC) values in eight chicken populations. [file 40781_2015_44_MOESM1_ESM.xlsx]

## Sheet: Sheet1
Supplementary Table 1. The calculated number of alleles (k), observed heterozygosity (HObs), expected heterozygosity (HExp), and polymorphic information content (PIC) values in eight chicken populations.
	All population				Woorimatdag version 1 (WM1)				Hanhyup-3 (Hh)				Hyunin (Hn)				Rhode Island Red (RIR)				Cornish Black (CoL)				Cornish Red (CoR)				Ogye (O)				Broiler (Br)
Locus	k	HObs	HExp	PIC	k	HObs	HExp	PIC	k	HObs	HExp	PIC	k	HObs	HExp	PIC	k	HObs	HExp	PIC	k	HObs	HExp	PIC	k	HObs	HExp	PIC	k	HObs	HExp	PIC	k	HObs	HExp	PIC
MCW0104	17	0.762	0.91	0.9	9	0.882	0.77	0.722	7	0.75	0.848	0.786	5	0.857	0.759	0.688	3	0.357	0.415	0.359	6	0.867	0.782	0.717	5	0.733	0.749	0.676	4	0.647	0.636	0.542	5	0.7	0.763	0.681
MCW0228	10	0.779	0.783	0.753	4	0.824	0.683	0.614	5	0.769	0.751	0.68	6	0.643	0.653	0.601	2	0.571	0.476	0.354	4	0.733	0.641	0.561	6	0.8	0.818	0.759	3	0.412	0.608	0.506	7	1	0.863	0.797
MCW0063	10	0.684	0.85	0.831	6	0.765	0.806	0.751	5	0.231	0.582	0.511	3	0.571	0.675	0.577	4	0.571	0.664	0.579	5	0.733	0.779	0.711	2	0.267	0.239	0.204	4	0.647	0.686	0.604	2	0.3	0.395	0.305
MCW0029	15	0.74	0.845	0.829	10	0.765	0.841	0.799	6	0.615	0.732	0.658	4	0.429	0.585	0.491	4	0.571	0.638	0.556	5	0.733	0.777	0.708	5	0.733	0.72	0.642	4	0.824	0.747	0.676	7	0.8	0.737	0.673
MCW0087	11	0.723	0.8	0.77	7	0.706	0.708	0.653	6	0.615	0.806	0.74	4	0.857	0.603	0.52	2	0.429	0.476	0.354	4	0.667	0.664	0.575	3	0.4	0.57	0.456	5	0.706	0.747	0.689	6	0.5	0.821	0.746
ADL0317	9	0.771	0.8	0.767	5	0.588	0.517	0.464	7	0.692	0.834	0.775	3	0.786	0.685	0.587	3	0.5	0.442	0.361	4	0.8	0.766	0.691	4	0.6	0.669	0.59	4	0.706	0.64	0.561	5	0.7	0.753	0.668
GCT0016	13	0.251	0.842	0.82	5	0.235	0.692	0.62	4	0.769	0.649	0.551	3	0.429	0.624	0.523	5	0.286	0.735	0.66	4	0.2	0.614	0.536	4	0.267	0.678	0.592	5	0.529	0.758	0.693	4	0.4	0.747	0.657
ROS0013	10	0.762	0.799	0.768	8	0.882	0.816	0.767	6	0.538	0.809	0.744	5	0.643	0.73	0.665	3	0.571	0.574	0.493	2	0.6	0.517	0.375	4	0.533	0.526	0.466	2	0.059	0.059	0.055	7	1	0.863	0.795
LEI0141	7	0.745	0.816	0.789	6	0.706	0.804	0.75	4	0.538	0.575	0.5	4	0.643	0.664	0.595	3	0.571	0.601	0.513	5	0.733	0.756	0.689	4	0.8	0.766	0.691	3	0.353	0.651	0.557	4	0.7	0.784	0.697
MCW0264	8	0.788	0.842	0.821	7	0.765	0.806	0.75	6	0.769	0.732	0.658	4	0.643	0.648	0.558	4	0.857	0.746	0.666	7	0.933	0.83	0.778	5	0.467	0.54	0.492	4	0.235	0.271	0.249	5	0.7	0.663	0.587
MCW0213	12	0.693	0.827	0.806	9	0.765	0.845	0.799	4	0.615	0.698	0.616	4	0.857	0.68	0.588	2	0	0.138	0.124	4	0.4	0.632	0.549	5	0.733	0.74	0.664	3	0.412	0.355	0.313	5	0.7	0.763	0.68
ADL0159	11	0.866	0.818	0.795	6	0.941	0.791	0.73	6	0.769	0.763	0.698	6	0.786	0.73	0.666	7	0.857	0.815	0.755	6	0.933	0.779	0.72	7	0.667	0.694	0.644	5	0.941	0.768	0.703	6	1	0.837	0.765
MCW0039	7	0.701	0.778	0.742	6	0.706	0.66	0.609	5	0.923	0.76	0.686	3	0.357	0.474	0.38	3	0.286	0.265	0.24	4	0.8	0.717	0.636	4	0.8	0.687	0.608	5	0.529	0.738	0.676	5	0.8	0.805	0.727
ROS0083	9	0.732	0.757	0.717	6	0.765	0.754	0.694	6	0.692	0.729	0.661	4	0.857	0.69	0.604	3	0.429	0.37	0.325	4	0.533	0.729	0.649	4	0.4	0.697	0.615	4	0.706	0.742	0.667	5	0.6	0.774	0.69
LEI0074	13	0.827	0.885	0.872	6	0.765	0.761	0.703	4	0.923	0.735	0.658	4	0.786	0.762	0.687	3	0.5	0.505	0.438	5	0.733	0.706	0.634	4	0.667	0.662	0.594	5	0.824	0.725	0.654	5	1	0.779	0.695
ADL0268	5	0.667	0.76	0.718	3	0.588	0.504	0.44	5	0.846	0.791	0.722	4	0.571	0.696	0.615	2	0.071	0.071	0.067	4	0.6	0.715	0.632	4	0.667	0.609	0.528	4	0.471	0.704	0.635	4	0.8	0.732	0.647
ADL0293	8	0.675	0.673	0.635	5	0.938	0.724	0.655	6	0.692	0.775	0.708	4	0.857	0.757	0.68	4	0.5	0.55	0.483	2	0.067	0.067	0.062	4	0.867	0.752	0.676	4	0.647	0.515	0.46	5	0.6	0.663	0.587
ADL0292	7	0.732	0.742	0.7	6	0.647	0.686	0.634	5	0.667	0.688	0.601	4	0.643	0.746	0.67	3	0.571	0.474	0.38	4	0.6	0.701	0.626	5	0.533	0.566	0.504	4	0.765	0.576	0.512	4	1	0.668	0.573
MCW0145	8	0.749	0.759	0.724	5	0.824	0.791	0.729	6	0.923	0.837	0.778	4	0.5	0.577	0.499	4	0.786	0.728	0.648	4	0.733	0.614	0.536	3	0.667	0.646	0.545	4	0.412	0.683	0.614	6	0.9	0.758	0.685
ADL0259	9	0.649	0.748	0.721	7	0.824	0.793	0.737	7	0.538	0.754	0.696	4	0.643	0.683	0.59	3	0.643	0.622	0.529	4	0.667	0.616	0.539	3	0.467	0.618	0.517	3	0.353	0.314	0.281	5	0.8	0.784	0.708
MCW0288	7	0.593	0.667	0.618	4	0.647	0.586	0.53	5	0.692	0.683	0.607	3	0.429	0.537	0.416	3	0.357	0.553	0.424	3	0.667	0.628	0.539	3	0.867	0.641	0.542	2	0.059	0.059	0.055	3	0.5	0.511	0.406
MCW0127	10	0.706	0.724	0.686	6	0.765	0.725	0.668	6	0.692	0.785	0.715	3	0.5	0.521	0.407	4	0.714	0.619	0.528	3	0.4	0.559	0.466	5	0.6	0.545	0.5	3	0.882	0.626	0.538	4	1	0.721	0.632
MCW0111	5	0.684	0.732	0.689	3	0.706	0.627	0.541	3	0.308	0.668	0.57	2	0.143	0.349	0.28	3	0.643	0.474	0.38	3	0.533	0.577	0.496	4	0.867	0.641	0.551	3	0.059	0.676	0.582	3	0.5	0.484	0.41
MCW0123	6	0.649	0.721	0.675	5	0.941	0.775	0.709	4	0.769	0.68	0.59	5	0.429	0.728	0.653	2	0.286	0.254	0.215	3	0.467	0.549	0.475	3	0.733	0.549	0.475	2	0.412	0.337	0.274	3	0.7	0.626	0.528
LEI0094	12	0.736	0.732	0.686	4	0.875	0.619	0.522	4	0.875	0.742	0.645	5	0.571	0.582	0.509	3	0.643	0.632	0.528	2	0.333	0.37	0.294	2	0.462	0.517	0.374	4	0.647	0.686	0.62	5	0.6	0.726	0.635
MCW0330	6	0.571	0.707	0.664	5	0.529	0.645	0.586	3	0.455	0.688	0.583	4	0.571	0.653	0.567	3	0.571	0.5	0.395	5	0.8	0.731	0.649	3	0.733	0.674	0.576	3	0.765	0.658	0.567	4	0.8	0.705	0.61
LEI0135	7	0.623	0.807	0.781	4	0.647	0.651	0.567	4	0.692	0.751	0.67	4	0.571	0.558	0.497	2	0.357	0.452	0.341	3	0.467	0.421	0.347	3	0.8	0.618	0.517	2	0.294	0.451	0.342	4	0.6	0.595	0.509
MCW0040	8	0.701	0.704	0.672	5	0.882	0.754	0.692	5	0.692	0.683	0.593	2	0.357	0.495	0.363	3	0.643	0.574	0.46	5	0.733	0.807	0.744	2	0.067	0.067	0.062	3	0.353	0.358	0.32	3	0.7	0.647	0.534
ROS0019	12	0.727	0.706	0.66	6	0.882	0.734	0.667	6	0.923	0.806	0.74	3	0.643	0.606	0.498	4	0.929	0.73	0.655	2	0.4	0.405	0.315	4	0.533	0.614	0.521	3	0.588	0.586	0.492	5	0.7	0.711	0.634
ADL0304	9	0.541	0.611	0.582	5	0.588	0.62	0.565	6	0.385	0.834	0.774	3	0.429	0.519	0.427	3	0.571	0.685	0.587	2	0.533	0.405	0.315	3	0.733	0.503	0.396	4	0.818	0.749	0.663	5	0.6	0.695	0.601
Average	9.36667	0.694233	0.7715	0.7397	5.76667	0.744767	0.716267	0.655567	5.2	0.678567	0.738933	0.6638	3.86667	0.600033	0.6323	0.5467	3.23333	0.521367	0.525933	0.446567	3.93333	0.613267	0.628467	0.552133	3.9	0.615433	0.6105	0.532567	3.6	0.535167	0.5703	0.503333	4.7	0.723333	0.712433	0.628733
